# Supplementary material for: Breastfeeding Communication Strategies, Challenges and Opportunities in the Twitter-Verse: Perspectives of Influencers and Social Network Analysis
Source: Int J Environ Res Public Health. 2021 Jun 8;18(12):6181. doi: 10.3390/ijerph18126181 (PMC8230232; doi:10.3390/ijerph18126181)
Supplement: Supplementary file 1 [file ijerph-18-06181-s001.zip]

Archive with 1 entries (1 files):
- ijerph-1237499-supplementary.pdf
